# Supplementary material for: Facile Electrodeposition of NiCo2O4 Nanosheets on Porous Carbonized Wood for Wood-Derived Asymmetric Supercapacitors
Source: Polymers (Basel). 2022 Jun 21;14(13):2521. doi: 10.3390/polym14132521 (PMC9269009; doi:10.3390/polym14132521)
Supplement: Supplementary file 1 [file polymers-14-02521-s001.zip]

Archive with 1 entries (1 files):
- polymers-1688260-supplementary.pdf
